# Supplementary material for: Low Shrinkage Transparent UV-Cured 3D Printing Hard Silicone Resins
Source: Polymers (Basel). 2025 Apr 21;17(8):1123. doi: 10.3390/polym17081123 (PMC12030683; doi:10.3390/polym17081123)
Supplement: Supplementary file 1 [file polymers-17-01123-s001.zip]

Archive with 1 entries (1 files):
- polymers-3543957-supplementary.pdf
